# Supplementary material for: Modulation of the Pseudomonas aeruginosa quorum sensing cascade by MexT-regulated factors
Source: mBio. 2025 Oct 23;16(11):e02941-25. doi: 10.1128/mbio.02941-25 (PMC12607905; doi:10.1128/mbio.02941-25)
Supplement: Supplemental Tables — Tables S1 to S4. [file mbio.02941-25-s0004.xlsx]

## Sheet: Supplemental_Table_1
Supplemental Table 1. MexT regulon at an OD600 of 1.0.
Gene Symbol	Locus Tag	Gene ID	log2FC	P value	Adjusted P value
PA3328	PA3328	882493	5.0676	0	0
PA3334	PA3334	882499	4.93083	1.2638e-39	2.5136e-37
PA3332	PA3332	882497	4.80892	0	1.63e-43
PA3330	PA3330	882495	4.62327	0	0
PA3329	PA3329	882494	4.37639	0	0
fabH2	PA3333	882498	4.32428	2.521e-42	5.39957e-40
PA3327	PA3327	882492	4.10888	0	0
PA3331	PA3331	882496	3.85261	6.94827e-38	1.24822e-35
phzC1	PA4212	880519	3.77768	3.57356e-06	0.000150766
phzB1	PA4211	880518	3.58037	0	0
PA3335	PA3335	882500	3.0825	3.38027e-24	4.00526e-22
phzA1	PA4210	880515	3.03626	1.94145e-08	1.12624e-06
rhlA	PA3479	878955	2.97133	0	0
PA1869	PA1869	881955	2.68963	1.40537e-38	2.69879e-36
PA4133	PA4133	880051	2.65786	7.62808e-30	1.11792e-27
PA3326	PA3326	882491	2.64529	8.64049e-30	1.23382e-27
phzA2	PA1899	878477	2.27929	5.00004e-11	3.66385e-09
lecB	PA3361	882528	2.26203	2.69701e-24	3.26514e-22
PA0165	PA0165	879418	2.25653	4.682e-35	7.90123e-33
PA4141	PA4141	880096	2.19297	8.603e-27	1.11419e-24
pcrG	PA1705	879383	2.18779	2.97973e-06	0.000127647
PA5328	PA5328	878251	2.1779	0.000694229	0.0159759
PA5220	PA5220	882292	2.15861	1.40899e-19	1.48051e-17
hcnB	PA2194	882182	2.1472	6.7129e-33	1.09953e-30
PA1131	PA1131	878079	2.11317	1.01013e-26	1.25009e-24
hcnC	PA2195	882196	2.06619	3.06163e-16	2.79512e-14
PA0122	PA0122	880611	1.99865	1.4e-45	3e-43
PA3325	PA3325	882490	1.95139	1.0339e-27	1.3709e-25
hcnA	PA2193	882197	1.9333	4.78457e-17	4.67461e-15
oprD	PA0958	881970	1.92231	1.88749e-29	2.62785e-27
PA4128	PA4128	881843	1.87221	2.42235e-21	2.59424e-19
PA4129	PA4129	881844	1.86708	1.93197e-23	2.19574e-21
PA2069	PA2069	877951	1.84764	1.46466e-13	1.18213e-11
PA4596	PA4596	881060	1.81999	0.000672953	0.0156153
PA3519	PA3519	878876	1.80994	0.000279836	0.00749233
pchB	PA4230	881846	1.79913	2.26172e-09	1.48183e-07
hisJ	PA2923	882695	1.78957	0.000665066	0.0155072
pchC	PA4229	881845	1.78342	2.33314e-09	1.49348e-07
PA2260	PA2260	877758	1.75689	2.3178e-09	1.49348e-07
lasB	PA3724	880368	1.72822	1.88026e-16	1.77477e-14
pchF	PA4225	880083	1.71788	1.40273e-05	0.000527824
hcpB	PA5267	879579	1.69771	1.04014e-07	5.56973e-06
PA4142	PA4142	880112	1.69694	3.45337e-16	3.10191e-14
PA4130	PA4130	881847	1.66608	5.1973e-41	1.072e-38
PA4131	PA4131	881848	1.64371	5.09822e-38	9.46399e-36
rbsA	PA1947	880680	1.61316	3.62701e-05	0.00120951
phzB2	PA1900	878211	1.60813	5.44639e-07	2.63747e-05
PA2781	PA2781	882770	1.59357	5.93892e-10	4.08319e-08
hcpA	PA1512	883081	1.58195	1.12874e-07	5.93016e-06
PA2067	PA2067	878262	1.55593	0.000102977	0.00311673
PA3574a	PA3574a	17373374	1.533	0.000178185	0.00503711
PA4134	PA4134	880084	1.5326	2.7568e-13	2.19323e-11
PA1221	PA1221	878373	1.52497	2.78258e-06	0.000120125
PA2068	PA2068	877702	1.50031	2.86148e-07	1.43564e-05
PA2782	PA2782	882771	1.48131	1.04252e-06	4.8788e-05
rbsC	PA1948	880795	1.46368	5.64542e-08	3.18763e-06
phnA	PA1001	878421	1.44874	9.72031e-12	7.4154e-10
phzD2	PA1902	881873	1.43999	1.42108e-05	0.000531141
pchE	PA4226	880048	1.43256	4.90574e-14	4.1088e-12
PA1668	PA1668	882100	1.42359	1.48754e-08	8.81291e-07
PA1669	PA1669	882077	1.41958	6.22292e-13	4.88105e-11
pscF	PA1719	879634	1.40036	2.98472e-05	0.0010454
pqsB	PA0997	883098	1.39975	2.58712e-09	1.63724e-07
ladS	PA3974	878890	1.39008	3.81084e-28	5.17623e-26
mexH	PA4206	880450	1.38749	5.90182e-09	3.65192e-07
pqsC	PA0998	880660	1.36413	2.32949e-07	1.19138e-05
stp1	PA1670	882277	1.36128	5.66664e-08	3.18763e-06
pqsA	PA0996	880760	1.35978	3.65007e-17	3.62986e-15
rhlI	PA3476	878967	1.34507	6.14641e-16	5.43323e-14
kdpB	PA1634	883011	1.34263	2.83956e-07	1.43564e-05
opmD	PA4208	880347	1.33722	3.44409e-06	0.000146413
opdC	PA0162	879518	1.32818	4.22191e-18	4.27488e-16
PA4218	PA4218	880532	1.30608	4.56003e-07	2.22761e-05
PA4132	PA4132	880050	1.29827	1.20078e-13	9.83402e-12
pqsE	PA1000	880721	1.28484	2.33184e-07	1.19138e-05
PA5180	PA5180	881723	1.2842	3.50861e-05	0.00118736
hpcG	PA4127	880260	1.27974	1.84235e-14	1.57846e-12
bkdA2	PA2248	879226	1.27407	7.6277e-12	5.89982e-10
popN	PA1698	879266	1.25452	9.0131e-06	0.000355986
PA2322	PA2322	883019	1.24403	3.1382e-05	0.00109229
PA0050	PA0050	878575	1.23532	1.46733e-06	6.64356e-05
qteE	PA2593	882299	1.23458	1.98402e-11	1.4732e-09
hcpC	PA0263	880866	1.22355	4.33761e-05	0.00142095
pqsD	PA0999	880625	1.20425	2.40565e-06	0.000104665
phzF2	PA1904	879183	1.20062	4.80701e-05	0.00156551
pchD	PA4228	880566	1.19717	1.2456e-05	0.000478395
PA1657	PA1657	879559	1.17384	0.000180967	0.00506436
stk1	PA1671	883070	1.15695	1.85967e-08	1.09016e-06
PA3677	PA3677	879603	1.13028	3.5222e-05	0.00118736
kdpC	PA1635	883003	1.12082	0.00149175	0.0308832
PA4219	PA4219	880533	1.11794	2.8783e-05	0.00101451
pscE	PA1718	881908	1.1178	0.000263567	0.00713471
bkdA1	PA2247	877901	1.09356	0.000626119	0.014965
phzE2	PA1903	882029	1.09004	7.57924e-06	0.000310359
PA4341	PA4341	881469	1.07085	0.00163399	0.0322081
PA3377	PA3377	877807	1.06748	8.79978e-05	0.00270751
PA2330	PA2330	883026	1.06316	2.43446e-08	1.39768e-06
PA2362	PA2362	882222	1.05441	0.00159197	0.0320075
PA2097	PA2097	877933	1.04744	0.000499588	0.0121494
phzS	PA4217	881836	1.04343	1.59601e-05	0.000592545
oprB	PA3186	882788	1.03495	2.51372e-10	1.77201e-08
pchA	PA4231	881821	1.03299	2.45362e-05	0.000881561
PA1658	PA1658	879592	1.01037	0.00173492	0.0336648
chiC	PA2300	878587	1.00649	3.53927e-05	0.00118736
PA1418	PA1418	881711	-1.08152	0.000745889	0.0169545
bexR	PA2432	882852	-1.1018	4.94325e-14	4.1088e-12
PA2354	PA2354	882192	-1.11188	5.08345e-05	0.00164592
PA3283	PA3283	882446	-1.13973	2.07531e-06	9.1003e-05
nosL	PA3396	879912	-1.18662	1.84851e-05	0.000681746
PA2812	PA2812	880277	-1.21223	5.64635e-09	3.53309e-07
pagL	PA4661	881344	-1.22856	1.62769e-22	1.77738e-20
PA2358	PA2358	878242	-1.32586	0.000991892	0.02192
PA2811	PA2811	880412	-1.34583	9.50273e-19	9.80013e-17
PA1416	PA1416	881714	-1.47737	1.08869e-07	5.7742e-06
PA3282	PA3282	882445	-1.51835	9.22101e-06	0.000361632
PA2758	PA2758	882947	-1.58312	4.72536e-24	5.4824e-22
PA1417	PA1417	881729	-1.6374	6.01451e-08	3.34948e-06
PA3381	PA3381	878142	-1.72538	0.000188927	0.00526067
PA1420	PA1420	881752	-1.94983	1.35265e-16	1.29877e-14
PA4882	PA4882	882512	-1.99309	4.33136e-37	7.53792e-35
PA2759	PA2759	882718	-2.02365	1.61882e-32	2.57578e-30
PA0510	PA0510	881871	-2.0645	1.63289e-10	1.16584e-08
nirN	PA0509	878428	-2.09969	9.61039e-08	5.29903e-06
PA1419	PA1419	881764	-2.13516	1.37659e-11	1.03598e-09
PA2491	PA2491	880416	-2.18259	0	0
nosY	PA3395	879978	-2.20854	5.23158e-06	0.000217423
xenB	PA4356	881382	-2.39282	2.86183e-23	3.1875e-21
PA2813	PA2813	880278	-2.52583	9.4e-44	2.0833e-41
PA1333	PA1333	879337	-2.60895	9.48303e-27	1.20025e-24
gbuA	PA1421	881747	-2.61004	2.22422e-16	2.06445e-14
narH	PA3874	879783	-2.74388	4.14872e-07	2.04462e-05
PA4355	PA4355	881442	-2.8833	7.28918e-32	1.09712e-29
PA3230	PA3230	882391	-3.24425	0	0
PA1970	PA1970	880614	-3.49251	0	0
PA2485	PA2485	880511	-3.49461	0	0
moaA1	PA3870	879786	-3.61647	8.84488e-07	4.17433e-05
narJ	PA3873	879782	-3.6846	8.23638e-06	0.00033246
PA2487	PA2487	882890	-3.69995	0	0
narI	PA3872	878884	-3.80559	1.18407e-06	5.44968e-05
PA4354	PA4354	881441	-3.82977	0	0
PA3871	PA3871	878883	-3.84262	1.43919e-06	6.56954e-05
PA1743	PA1743	881953	-4.16233	0	0
PA2486	PA2486	880512	-4.52778	0	0
PA1744	PA1744	881964	-4.55592	0	0
PA4623	PA4623	881169	-5.78145	0	0
oprN	PA2495	882885	-5.95271	0	0
PA1942	PA1942	881774	-5.98757	0	0
PA3229	PA3229	882400	-6.12413	0	0
mexE	PA2493	880212	-6.27534	0	0
mexF	PA2494	882884	-6.37246	0	0
PA4881	PA4881	882511	-6.48574	4.33985e-32	6.7135e-30
mexT	PA2492	880417	-6.59687	0	6.7e-44

## Sheet: Supplemental_Table_2
Supplemental Table 2. MexT regulon at an OD600 of 2.0.
Gene Symbol	Locus Tag	Gene ID	log2FC	P value	Adjusted P value
PA2069	PA2069	877951	6.1216	0	0
phzB1	PA4211	880518	6.03257	0	0
phzB2	PA1900	878211	5.89058	0	0
PA2068	PA2068	877702	5.65601	0	0
phzA2	PA1899	878477	5.6256	0	0
phzD2	PA1902	881873	5.40953	0	0
phzG1	PA4216	881835	5.28851	1.04333e-29	1.00178e-27
phzS	PA4217	881836	5.23636	0	0
phzF2	PA1904	879183	5.08671	0	0
phzE2	PA1903	882029	5.04748	0	0
phzG2	PA1905	880482	4.80291	0	0
phzA1	PA4210	880515	4.70935	6.26358e-24	4.91294e-22
PA2066	PA2066	877703	4.52587	0	0
PA3332	PA3332	882497	4.45628	0	0
rhlA	PA3479	878955	4.12392	0	0
phzC2	PA1901	882061	4.10691	0	0
PA3334	PA3334	882499	4.01637	0	2.8e-45
phzC1	PA4212	880519	4.00028	1.42519e-08	4.78127e-07
fabH2	PA3333	882498	3.99977	1.2584e-41	1.55735e-39
PA3331	PA3331	882496	3.98799	5.16e-43	6.6719e-41
PA1218	PA1218	878233	3.959	3.37007e-21	2.37569e-19
PA2067	PA2067	878262	3.92808	5.44433e-32	5.83067e-30
PA1216	PA1216	878403	3.91768	2.19545e-15	1.21054e-13
PA1212	PA1212	882023	3.83675	6.20769e-12	2.83366e-10
PA3330	PA3330	882495	3.7626	0	5.2e-44
PA3335	PA3335	882500	3.75908	1.12533e-36	1.30561e-34
phzM	PA4209	880514	3.64576	0	0
PA1220	PA1220	879715	3.56884	3.83995e-09	1.37081e-07
PA1213	PA1213	882124	3.54335	2.52811e-09	9.26251e-08
PA1217	PA1217	879659	3.48352	2.36276e-17	1.37065e-15
lecB	PA3361	882528	3.34776	0	0
PA1219	PA1219	880899	3.26609	5.14143e-10	2.00228e-08
PA1221	PA1221	878373	3.24777	3.40715e-30	3.38829e-28
PA5220	PA5220	882292	3.21454	3.359e-42	4.2506e-40
rhlB	PA3478	878954	3.20052	0	0
lecA	PA2570	882335	3.14004	0	6.2e-44
chiC	PA2300	878587	3.13454	2.81169e-40	3.40397e-38
PA4141	PA4141	880096	3.06946	0	0
PA1215	PA1215	882005	2.97598	4.26472e-09	1.51275e-07
PA1214	PA1214	882040	2.93745	7.63602e-08	2.38904e-06
PA1906	PA1906	881995	2.84613	1.07339e-22	8.07795e-21
PA0122	PA0122	880611	2.81458	0	0
PA3329	PA3329	882494	2.71479	0	0
PA4133	PA4133	880051	2.61468	4.11986e-29	3.82392e-27
PA1869	PA1869	881955	2.59145	1.99544e-36	2.26787e-34
hcpC	PA0263	880866	2.5057	1.17082e-17	7.0111e-16
cyoA	PA1317	881513	2.50465	2.08345e-15	1.16027e-13
hcpA	PA1512	883081	2.48151	7.59239e-18	4.64638e-16
opmD	PA4208	880347	2.42541	2.47209e-18	1.54686e-16
cyoB	PA1318	881481	2.42272	1.14928e-07	3.55574e-06
PA3520	PA3520	878877	2.38578	6.42307e-14	3.37454e-12
PA3328	PA3328	882493	2.26788	3.25028e-23	2.47956e-21
PA4134	PA4134	880084	2.2472	1.91509e-29	1.80765e-27
cyoC	PA1319	881595	2.22734	2.08151e-05	0.000409608
hcpB	PA5267	879579	2.22523	1.89834e-12	8.9592e-11
PA1907	PA1907	879184	2.22374	6.02225e-09	2.1093e-07
narK1	PA3877	878320	2.21627	0.000221462	0.00336055
PA5219	PA5219	882291	2.20508	0	0
lasB	PA3724	880368	2.16544	2.70765e-25	2.28469e-23
PA1668	PA1668	882100	2.13052	1.40734e-17	8.33773e-16
PA1211	PA1211	882007	2.08455	3.43259e-05	0.000645814
PA3574a	PA3574a	17373374	2.05599	4.91886e-07	1.36966e-05
pchG	PA4224	880082	2.03403	0.00122188	0.0143256
PA3336	PA3336	882501	2.01411	2.46359e-06	6.09765e-05
cyoD	PA1320	881604	1.99964	0.000201791	0.0030958
PA4131	PA4131	881848	1.99109	0	0
mexG	PA4205	880449	1.98836	1.0568e-30	1.07006e-28
mexH	PA4206	880450	1.9605	1.0018e-17	6.06417e-16
PA2274	PA2274	882293	1.94789	1.97113e-09	7.2697e-08
PA3519	PA3519	878876	1.94771	8.03172e-05	0.00136368
PA2565	PA2565	882723	1.899	7.7416e-14	3.99194e-12
hcnC	PA2195	882196	1.85588	1.73641e-13	8.79095e-12
opdC	PA0162	879518	1.85293	4.04902e-33	4.5098e-31
hcnB	PA2194	882182	1.83709	7.66802e-25	6.27989e-23
mexI	PA4207	880346	1.80831	4.45901e-28	4.0052e-26
rhlC	PA1130	877665	1.78422	3.27692e-19	2.14696e-17
PA3327	PA3327	882492	1.77723	9.28633e-11	3.88839e-09
pcoB	PA2064	877759	1.76879	3.9523e-08	1.27967e-06
cbpD	PA0852	877771	1.76451	5.13596e-16	2.94867e-14
lasA	PA1871	878260	1.76276	6.90027e-16	3.92118e-14
PA1667	PA1667	881962	1.75328	1.12547e-11	5.01421e-10
PA1914	PA1914	878271	1.74909	9.42346e-13	4.52407e-11
PA1669	PA1669	882077	1.7143	3.33265e-18	2.06217e-16
cyoE	PA1321	881575	1.702	0.000420089	0.0058799
PA1855	PA1855	880682	1.69974	1.99087e-05	0.000394561
PA0050	PA0050	878575	1.69961	9.47531e-15	5.17333e-13
PA2788	PA2788	882783	1.69797	6.77218e-10	2.60098e-08
pchF	PA4225	880083	1.67865	2.14007e-05	0.000419649
stp1	PA1670	882277	1.67189	1.73855e-11	7.68413e-10
PA3920	PA3920	879022	1.66553	0.000431401	0.00602123
PA1665	PA1665	881944	1.64567	6.58402e-05	0.00114942
PA0132	PA0132	879350	1.6323	5.28597e-05	0.000952672
pchA	PA4231	881821	1.62056	1.81569e-11	7.89966e-10
PA3523	PA3523	879790	1.6198	2.56849e-07	7.5682e-06
PA1666	PA1666	882020	1.61892	2.94475e-06	7.16127e-05
PA4142	PA4142	880112	1.61547	1.51235e-17	8.86554e-16
PA4132	PA4132	880050	1.592	6.35659e-20	4.31706e-18
PA1664	PA1664	880635	1.58479	5.50696e-05	0.000979817
pscO	PA1696	878091	1.55758	1.39195e-05	0.000292519
pcoA	PA2065	877718	1.55747	1.75954e-11	7.71565e-10
oprD	PA0958	881970	1.53918	1.817e-19	1.20463e-17
ladS	PA3974	878890	1.50783	7.03126e-33	7.67786e-31
hcnA	PA2193	882197	1.48958	8.82186e-11	3.72189e-09
PA4223	PA4223	880074	1.48839	0.00358151	0.0348088
PA0175	PA0175	882282	1.48378	0.00382767	0.0363759
pchB	PA4230	881846	1.46656	3.54958e-07	1.03495e-05
phzH	PA0051	878637	1.45717	7.906e-12	3.57955e-10
pelD	PA3061	880405	1.45521	3.21273e-09	1.1618e-07
PA3326	PA3326	882491	1.44954	4.8419e-10	1.89891e-08
PA1658	PA1658	879592	1.44653	7.29373e-06	0.000162475
PA4144	PA4144	880262	1.44556	5.82568e-07	1.6061e-05
PA2564	PA2564	882722	1.43728	2.13634e-14	1.14397e-12
pelF	PA3059	879152	1.41957	1.77768e-13	8.91881e-12
PA2331	PA2331	881926	1.41844	5.05738e-21	3.52057e-19
PA4143	PA4143	880113	1.41008	2.07067e-15	1.16027e-13
PA1657	PA1657	879559	1.40864	6.94796e-06	0.000157289
PA3893	PA3893	878747	1.39352	2.60255e-09	9.47293e-08
PA0123	PA0123	877571	1.39011	1.59415e-21	1.18371e-19
atuG	PA2892	882587	1.31795	0.000226395	0.00341679
PA2566	PA2566	882794	1.28963	2.26822e-20	1.55947e-18
pscB	PA1715	879568	1.28061	0.00484833	0.0433393
PA1659	PA1659	880734	1.27428	1.89831e-05	0.000381649
PA0187	PA0187	882255	1.26468	5.4862e-05	0.000979251
PA3892	PA3892	878746	1.26331	2.30159e-07	6.8543e-06
cioA	PA3930	879045	1.25731	4.71924e-24	3.75449e-22
PA1521	PA1521	883114	1.25662	5.71803e-05	0.00101413
pelG	PA3058	879929	1.25387	5.1461e-13	2.53616e-11
PA3734	PA3734	880327	1.22632	2.36392e-13	1.17542e-11
PA4878	PA4878	882234	1.22361	1.311e-05	0.000276552
PA2328	PA2328	881900	1.22034	8.76134e-13	4.24277e-11
PA0112	PA0112	879408	1.21845	0.000816508	0.0103579
metK	PA0546	878379	1.21367	1.07684e-06	2.82874e-05
xylY	PA2517	882902	1.20141	0.000648693	0.00860136
aer2	PA0176	882219	1.19959	0.00577247	0.0490044
PA5266	PA5266	879578	1.19731	8.82119e-05	0.00148415
adk	PA3686	879082	1.18847	3.30441e-11	1.40475e-09
phuR	PA4710	881550	1.17563	0.00523526	0.0460652
PA1301	PA1301	881570	1.17519	3.80916e-05	0.000709357
PA1131	PA1131	878079	1.17401	7.40892e-10	2.82605e-08
PA4650	PA4650	881294	1.17328	6.85739e-07	1.84487e-05
PA4130	PA4130	881847	1.17206	2.09053e-21	1.53186e-19
PA1697	PA1697	879763	1.15444	6.93757e-06	0.000157289
PA3325	PA3325	882490	1.15213	8.06755e-12	3.62324e-10
rhlI	PA3476	878967	1.14549	5.08834e-12	2.3419e-10
PA4471	PA4471	881034	1.14213	0.000125383	0.00201808
PA0165	PA0165	879418	1.14129	1.18871e-09	4.44291e-08
PA2330	PA2330	883026	1.13309	9.4157e-10	3.54298e-08
PA1660	PA1660	880603	1.12009	6.91911e-08	2.18935e-06
PA1656	PA1656	882166	1.1131	1.30144e-06	3.37102e-05
hpcG	PA4127	880260	1.11167	8.69985e-13	4.24277e-11
PA1870	PA1870	877596	1.11142	1.66057e-05	0.000345063
stk1	PA1671	883070	1.1094	6.03482e-08	1.93149e-06
fpr	PA3397	879913	1.10451	6.85534e-05	0.00118603
PA0174	PA0174	877836	1.10207	0.00101394	0.0124102
PA2327	PA2327	883075	1.10101	2.49667e-08	8.17881e-07
PA0130	PA0130	880875	1.09897	8.18348e-06	0.000179424
PA4649	PA4649	881286	1.09876	1.69029e-05	0.000348638
phaC2	PA5058	881185	1.09856	2.05779e-18	1.30225e-16
atpB	PA5560	880089	1.09333	1.75694e-07	5.31759e-06
PA1551	PA1551	883008	1.08699	3.83722e-07	1.09587e-05
PA2763a	PA2763a	17373368	1.07639	9.00648e-05	0.00150171
PA3894	PA3894	878791	1.0726	1.31422e-06	3.38838e-05
rmlB	PA5161	879982	1.06309	8.23219e-19	5.33082e-17
PA4384	PA4384	881389	1.05837	7.10921e-08	2.23679e-06
PA3517	PA3517	879063	1.05123	0.00365817	0.0350704
PA4136	PA4136	880090	1.04906	2.14184e-08	7.05792e-07
PA2371	PA2371	877948	1.03614	1.49633e-08	4.98985e-07
PA2196	PA2196	881967	1.0344	2.39573e-07	7.09671e-06
PA2448	PA2448	882921	1.03417	2.88629e-10	1.15639e-08
PA4506	PA4506	881159	1.03007	1.42917e-07	4.38335e-06
PA3516	PA3516	879993	1.02951	0.000484433	0.00656401
PA1854	PA1854	882032	1.02849	0.00120015	0.0141731
PA1550	PA1550	883057	1.02711	2.89269e-06	7.09664e-05
PA3727	PA3727	880348	1.02606	1.76818e-06	4.45565e-05
PA3990	PA3990	878937	1.02392	0.000457167	0.00631753
PA0547	PA0547	879420	1.02387	8.46374e-09	2.90954e-07
PA4469	PA4469	881041	1.0102	0.000204113	0.00312282
PA3521	PA3521	878905	1.00422	0.0032228	0.0319925
amiC	PA3364	877798	-1.00028	6.47474e-05	0.00113389
PA5182	PA5182	881732	-1.00185	0.000571571	0.00763329
csaA	PA3221	882552	-1.00587	2.61368e-05	0.000500191
exaC	PA1984	880413	-1.01729	4.7382e-09	1.67007e-07
PA3283	PA3283	882446	-1.02437	2.04672e-05	0.000404192
mmsB	PA3569	879097	-1.03388	3.9626e-05	0.000733147
PA0078	PA0078	879392	-1.03593	0.00127488	0.0148221
PA2482	PA2482	879889	-1.03965	1.21584e-05	0.000257452
PA5168	PA5168	877772	-1.051	6.0637e-05	0.00107202
bdhA	PA2003	879996	-1.05451	2.01664e-06	5.0137e-05
PA2341	PA2341	878622	-1.05675	3.08501e-05	0.000582388
PA4980	PA4980	880426	-1.06142	2.78689e-05	0.000531513
PA1190	PA1190	880589	-1.08002	3.66181e-05	0.000684316
PA3079	PA3079	882959	-1.08469	2.23998e-05	0.00043617
PA4149	PA4149	880109	-1.08728	1.8217e-05	0.000370616
bexR	PA2432	882852	-1.10546	8.01894e-14	4.09702e-12
pqqE	PA1989	880128	-1.114	0.000692978	0.00908046
PA3602	PA3602	880138	-1.12071	2.15937e-23	1.67021e-21
arnE	PA3557	879132	-1.12475	0.000316415	0.00456506
bioD	PA0504	878220	-1.12661	1.64371e-07	5.00208e-06
PA3432	PA3432	878984	-1.13052	0.000281667	0.00411706
glcE	PA5354	877711	-1.13123	8.57476e-05	0.00144706
PA3282	PA3282	882445	-1.13296	0.00108663	0.0132416
PA2338	PA2338	883086	-1.13404	1.48373e-10	6.0313e-09
PA2317	PA2317	883103	-1.14753	3.73331e-06	8.84716e-05
PA2833	PA2833	882817	-1.15376	0.000606077	0.00805547
pqqH	PA1990	880121	-1.18405	2.50144e-05	0.000480362
PA2491	PA2491	880416	-1.18683	1.36667e-19	9.16986e-18
PA3511	PA3511	879160	-1.19569	0.000192408	0.0029682
bioF	PA0501	879619	-1.24309	2.26876e-07	6.79286e-06
PA2026	PA2026	877995	-1.27988	9.71838e-11	4.03893e-09
PA3709	PA3709	880410	-1.28497	7.3621e-07	1.9617e-05
PA2812	PA2812	880277	-1.29205	5.1801e-10	2.00333e-08
pqqB	PA1986	880354	-1.30434	6.57506e-07	1.78617e-05
PA2811	PA2811	880412	-1.32891	1.83524e-18	1.17476e-16
PA5144	PA5144	878777	-1.35585	0.00325402	0.0321306
gntR	PA2320	883124	-1.35973	1.91203e-06	4.79644e-05
pqqC	PA1987	879112	-1.37648	3.62932e-07	1.04724e-05
pagL	PA4661	881344	-1.37719	7.0843e-28	6.2623e-26
PA0510	PA0510	881871	-1.37844	1.77436e-05	0.000364628
pqqD	PA1988	879085	-1.37954	3.29576e-10	1.30171e-08
PA1978	PA1978	880879	-1.39369	2.86322e-05	0.000544208
PA1231	PA1231	881164	-1.40845	0.00197943	0.0214048
PA3568	PA3568	878696	-1.42524	1.07437e-06	2.82874e-05
PA3231	PA3231	882392	-1.43231	3.06362e-05	0.000580317
PA3973	PA3973	878595	-1.46153	0.00178244	0.0195297
PA3365	PA3365	877799	-1.46261	1.91331e-10	7.72116e-09
fepG	PA4161	880214	-1.50393	1.10453e-06	2.87435e-05
PA4353	PA4353	881435	-1.50424	5.39636e-14	2.86213e-12
hutU	PA5100	880890	-1.5749	8.00028e-27	6.8544e-25
PA2814	PA2814	882804	-1.64015	1.01757e-10	4.19766e-09
PA2758	PA2758	882947	-1.68639	9.02283e-28	7.85127e-26
nirN	PA0509	878428	-1.6958	1.59958e-05	0.000333905
PA0839	PA0839	882078	-1.70251	7.5522e-10	2.8611e-08
nosL	PA3396	879912	-1.79791	1.03247e-10	4.22783e-09
PA5097	PA5097	878367	-1.89688	2.28612e-21	1.65343e-19
PA2813	PA2813	880278	-2.09687	6.49122e-31	6.69437e-29
PA1975	PA1975	877962	-2.18795	1.44509e-14	7.81329e-13
hutH	PA5098	878368	-2.21036	2.07018e-28	1.88998e-26
ercS'	PA1976	880111	-2.31659	2.58364e-21	1.84466e-19
PA5099	PA5099	880889	-2.34867	0	0
eraS	PA1979	880447	-2.48012	6.73451e-14	3.50509e-12
PA4355	PA4355	881442	-2.6112	4.53394e-25	3.76858e-23
eraR	PA1980	880513	-2.69895	2.87489e-12	1.3454e-10
PA1977	PA1977	878077	-2.74062	8.08555e-06	0.000178684
PA1333	PA1333	879337	-2.77993	3.50017e-30	3.41973e-28
PA1981	PA1981	880196	-2.81399	0.00079026	0.0100938
xenB	PA4356	881382	-2.83294	6.1345e-32	6.44585e-30
exaB	PA1983	880387	-2.9416	3.74479e-08	1.21958e-06
PA2759	PA2759	882718	-3.01634	0	0
exaA	PA1982	880475	-3.05453	1.94243e-24	1.56773e-22
PA2487	PA2487	882890	-3.67212	0	0
PA4354	PA4354	881441	-3.69468	0	0
PA3230	PA3230	882391	-3.80831	0	0
PA1743	PA1743	881953	-4.0388	0	0
PA1744	PA1744	881964	-4.08528	0	0
PA2485	PA2485	880511	-4.48083	0	0
PA2486	PA2486	880512	-4.7765	0	0
PA1970	PA1970	880614	-4.82766	0	0
PA1942	PA1942	881774	-6.57537	0	0
PA3229	PA3229	882400	-6.61842	0	0
PA4623	PA4623	881169	-6.71797	0	0
mexT	PA2492	880417	-6.84595	0	0
oprN	PA2495	882885	-6.87709	0	0
mexF	PA2494	882884	-7.02729	0	0
mexE	PA2493	880212	-7.1676	0	0
PA4881	PA4881	882511	-7.24775	1.11096e-39	1.31637e-37

## Sheet: Supplemental_Table_3
Supplemental Table 3. MexS+ regulon at an OD600 of 1.0.
Gene Symbol	Locus Tag	Gene ID	log2FC	P value	Adjusted P value
PA4685	PA4685	881449	7.60916	8.20119e-08	5.01895e-06
PA3332	PA3332	882497	4.37069	4.20003e-38	1.1695e-35
PA3334	PA3334	882499	3.86106	1.73643e-24	3.11941e-22
PA3330	PA3330	882495	3.55356	2.11177e-36	5.34565e-34
PA3328	PA3328	882493	3.47786	4.22e-43	1.46828e-40
fabH2	PA3333	882498	3.38996	1.80307e-26	3.58617e-24
PA3331	PA3331	882496	3.08258	9.16402e-25	1.70115e-22
phzB1	PA4211	880518	3.06379	1.97336e-39	5.78403e-37
PA3329	PA3329	882494	2.76122	2.48225e-40	7.67979e-38
PA3335	PA3335	882500	2.69225	8.49191e-19	1.15345e-16
PA3327	PA3327	882492	2.68227	2.71713e-22	4.08965e-20
rhlA	PA3479	878955	2.41515	0	0
phzA1	PA4210	880515	2.34353	1.86413e-05	0.000708651
PA4596	PA4596	881060	2.15689	5.57224e-05	0.00176317
PA1216	PA1216	878403	2.13894	2.42306e-05	0.000876234
phzA2	PA1899	878477	2.13664	9.35812e-10	7.55295e-08
PA4120	PA4120	880227	2.08897	4.42914e-15	5.24806e-13
pcrG	PA1705	879383	2.07479	9.84345e-06	0.000409091
PA1220	PA1220	879715	2.05423	0.00168882	0.0278256
PA0122	PA0122	880611	2.04898	0	2.8e-45
PA0165	PA0165	879418	2.04883	3.52818e-29	8.18685e-27
PA1869	PA1869	881955	2.00752	3.79851e-22	5.56682e-20
PA1131	PA1131	878079	1.99986	4.6349e-24	8.06618e-22
phzB2	PA1900	878211	1.96846	7.13861e-10	5.84631e-08
hcnC	PA2195	882196	1.95057	1.23292e-14	1.43045e-12
PA3326	PA3326	882491	1.94395	8.14581e-17	1.031e-14
oprD	PA0958	881970	1.85957	1.15015e-27	2.46353e-25
lecB	PA3361	882528	1.84862	1.1958e-16	1.47987e-14
pscF	PA1719	879634	1.84362	2.9644e-08	2.01326e-06
hcnB	PA2194	882182	1.79353	2.10234e-23	3.4435e-21
PA2393	PA2393	882216	1.7368	0.000941115	0.0177663
pvdH	PA2413	882857	1.72704	0.000461164	0.010221
pvdO	PA2395	882188	1.6562	7.85253e-08	4.85897e-06
PA2411	PA2411	879753	1.63425	7.4082e-06	0.000322314
pvdN	PA2394	882202	1.62778	6.77933e-07	3.70138e-05
PA5220	PA5220	882292	1.62533	9.95342e-12	1.00783e-09
PA2069	PA2069	877951	1.56871	4.31371e-10	3.81318e-08
PA4141	PA4141	880096	1.53319	7.151e-14	7.96478e-12
pqsC	PA0998	880660	1.51419	9.46645e-09	6.80915e-07
opdC	PA0162	879518	1.50696	7.22925e-23	1.11833e-20
pvdS	PA2426	882839	1.49118	0.00292373	0.042073
PA2412	PA2412	878774	1.47956	0.00166096	0.0275294
pqsB	PA0997	883098	1.47415	3.55124e-10	3.18982e-08
hcnA	PA2193	882197	1.46874	2.01182e-10	1.86731e-08
PA4133	PA4133	880051	1.44709	6.69585e-10	5.56555e-08
pqsE	PA1000	880721	1.44202	6.4683e-09	4.80293e-07
pvdQ	PA2385	882260	1.43595	0.000958051	0.018025
mmsB	PA3569	879097	1.42689	3.60781e-07	2.00919e-05
pchB	PA4230	881846	1.42297	2.46763e-06	0.000119498
PA4142	PA4142	880112	1.4221	1.08773e-11	1.08171e-09
PA1221	PA1221	878373	1.4197	1.36555e-05	0.000547106
kdpB	PA1634	883011	1.40939	6.97462e-08	4.41382e-06
PA1699	PA1699	877934	1.4074	0.0012052	0.0215811
pqsD	PA0999	880625	1.37242	7.65759e-08	4.79159e-06
PA5181	PA5181	881731	1.36817	9.21569e-06	0.000385881
PA0041a	PA0041a	17373337	1.36265	1.42205e-09	1.11541e-07
PA3325	PA3325	882490	1.33879	1.41059e-13	1.54031e-11
pvdA	PA2386	882167	1.33026	3.2989e-05	0.00115544
PA1218	PA1218	878233	1.32177	0.00227062	0.0348349
lasB	PA3724	880368	1.30981	4.5859e-10	3.99045e-08
phnA	PA1001	878421	1.30008	9.93524e-10	7.90419e-08
pqsA	PA0996	880760	1.29786	9.00919e-16	1.0907e-13
kdpC	PA1635	883003	1.23921	0.000433564	0.00985519
pscO	PA1696	878091	1.22102	2.50115e-05	0.00089864
pscE	PA1718	881908	1.21772	6.87277e-05	0.00211461
PA2939	PA2939	882792	1.20496	5.95584e-10	5.10278e-08
PA1697	PA1697	879763	1.17872	1.55482e-07	9.41173e-06
pvdL	PA2424	882838	1.1764	0.000205907	0.00526008
lipA	PA2862	882662	1.17558	3.96157e-05	0.00134524
PA2260	PA2260	877758	1.16859	7.66579e-05	0.00232015
PA2322	PA2322	883019	1.1659	9.58833e-05	0.00278112
dhcB	PA2000	878555	1.16048	2.3989e-08	1.66993e-06
phzF2	PA1904	879183	1.15753	9.28997e-05	0.00272294
pvdP	PA2392	882224	1.15751	0.000147566	0.00393203
PA4218	PA4218	880532	1.15331	8.54659e-06	0.000363328
ladS	PA3974	878890	1.14762	1.17261e-19	1.63256e-17
rhlI	PA3476	878967	1.08366	7.39318e-11	7.22326e-09
mmsA	PA3570	878814	1.08158	8.01395e-09	5.87233e-07
PA1660	PA1660	880603	1.0757	2.37552e-07	1.37805e-05
popB	PA1708	880867	1.06649	1.52258e-06	7.63894e-05
phzD2	PA1902	881873	1.06363	0.00164667	0.027456
groEL	PA4385	881348	1.05072	0.00113549	0.0205979
PA3532	PA3532	879027	1.04842	0.000863225	0.016692
pcrH	PA1707	879267	1.03475	4.0403e-05	0.00136366
dhcA	PA1999	878889	1.03285	5.08637e-05	0.00165649
PA1762	PA1762	877925	1.02234	1.60884e-07	9.62715e-06
PA3842	PA3842	879848	1.01467	6.4292e-06	0.00028416
PA2402	PA2402	878257	1.00434	6.72538e-05	0.00208076
PA0510	PA0510	881871	-1.00847	0.0017248	0.028086
PA2437	PA2437	882935	-1.02401	0.00202924	0.0317038
thiL	PA4051	878642	-1.02618	8.02509e-05	0.00241577
PA3953	PA3953	878856	-1.02685	0.000488719	0.0107153
arnE	PA3557	879132	-1.05071	0.000745776	0.014987
PA2430	PA2430	882846	-1.05132	2.77939e-05	0.000979647
PA1676	PA1676	883063	-1.06046	8.90743e-05	0.00263859
PA3283	PA3283	882446	-1.09258	5.36173e-06	0.00024276
PA3072	PA3072	878809	-1.10271	2.5321e-05	0.000903928
PA3260	PA3260	882423	-1.10474	0.000288118	0.00691691
nirQ	PA0520	882214	-1.12793	0.000138528	0.00376323
PA3712	PA3712	880403	-1.13556	1.30227e-06	6.6535e-05
PA0614	PA0614	880722	-1.13974	0.000132032	0.00362211
nirN	PA0509	878428	-1.14603	0.00356364	0.0494681
pagL	PA4661	881344	-1.16184	2.64259e-20	3.77349e-18
PA0164	PA0164	879444	-1.16279	5.35623e-06	0.00024276
pdxB	PA1375	881132	-1.17202	3.65622e-05	0.00126469
PA2403	PA2403	878268	-1.17545	5.90055e-06	0.000262881
PA2405	PA2405	878222	-1.1819	0.000122642	0.00343214
PA4073	PA4073	878687	-1.18303	3.28454e-07	1.84764e-05
PA3884	PA3884	878775	-1.21123	0.000783828	0.0154245
PA2410	PA2410	879581	-1.24882	6.36033e-08	4.07134e-06
PA2408	PA2408	879637	-1.25262	0.000131469	0.00362211
PA2404	PA2404	879521	-1.25274	1.62498e-07	9.62715e-06
PA2811	PA2811	880412	-1.29353	1.90118e-17	2.46225e-15
arnF	PA3558	879133	-1.31245	1.57928e-10	1.49068e-08
PA2812	PA2812	880277	-1.3162	2.53675e-10	2.31593e-08
PA5144	PA5144	878777	-1.32028	0.00103912	0.0190985
PA2758	PA2758	882947	-1.32594	1.41536e-17	1.8767e-15
PA2662	PA2662	882371	-1.32942	0.000912323	0.0172814
PA5217	PA5217	880842	-1.36387	2.23025e-05	0.000822534
PA4371	PA4371	881368	-1.36518	2.93781e-07	1.66946e-05
PA3282	PA3282	882445	-1.37325	5.96966e-05	0.00187825
PA5182	PA5182	881732	-1.58712	3.86418e-08	2.59272e-06
PA1267	PA1267	881399	-1.59099	0.00151606	0.0257407
PA4882	PA4882	882512	-1.66	1.54096e-27	3.17837e-25
PA1333	PA1333	879337	-1.6723	5.09237e-12	5.25174e-10
PA0800	PA0800	878388	-1.69526	1.44838e-05	0.000574872
PA2406	PA2406	879584	-1.72588	4.25504e-09	3.20221e-07
PA4357	PA4357	881383	-1.76738	2.50066e-07	1.43569e-05
PA2407	PA2407	879560	-1.78202	1.45732e-12	1.53128e-10
fepG	PA4161	880214	-1.79731	5.05089e-08	3.34862e-06
PA2759	PA2759	882718	-1.80992	2.16468e-26	4.15693e-24
PA4354	PA4354	881441	-2.31286	1.37179e-28	3.0558e-26
xenB	PA4356	881382	-2.42125	8.81239e-24	1.48716e-21
PA2813	PA2813	880278	-2.49882	7.08e-43	2.31722e-40
PA4355	PA4355	881442	-2.74729	3.2771e-29	7.93485e-27
PA2491	PA2491	880416	-2.79438	0	0
PA2487	PA2487	882890	-2.95302	7.04235e-38	1.86756e-35
PA2485	PA2485	880511	-3.17903	0	0
PA3230	PA3230	882391	-3.17991	0	0
PA1970	PA1970	880614	-3.37877	0	0
PA1743	PA1743	881953	-3.8501	0	0
PA2486	PA2486	880512	-4.18668	0	0
PA1744	PA1744	881964	-4.33157	0	0
PA3229	PA3229	882400	-5.11532	0	0
PA1942	PA1942	881774	-5.12197	0	0
PA4881	PA4881	882511	-5.46327	2.22306e-23	3.5372e-21
PA4623	PA4623	881169	-5.52776	0	0
mexF	PA2494	882884	-5.90652	0	0
oprN	PA2495	882885	-5.9367	0	0
mexE	PA2493	880212	-6.52275	0	0

## Sheet: Supplemental_Table_4
Supplemental Table 4. MexS+ regulon at an OD600 of 2.0.
Gene Symbol	Locus Tag	Gene ID	log2FC	P value	Adjusted P value
phzB1	PA4211	880518	6.47568	0	0
phzA1	PA4210	880515	6.05547	1.47957e-38	1.87267e-36
PA2069	PA2069	877951	5.64617	0	0
phzG1	PA4216	881835	5.32109	5.35998e-30	5.52773e-28
PA2068	PA2068	877702	5.29902	0	0
phzS	PA4217	881836	5.21683	0	0
phzA2	PA1899	878477	5.1972	0	0
phzF1	PA4215	880481	5.12204	0.00749904	0.0485606
phzD2	PA1902	881873	5.09566	0	0
phzC1	PA4212	880519	5.00011	1.32032e-12	6.12737e-11
phzB2	PA1900	878211	4.78224	0	0
phzE2	PA1903	882029	4.60849	0	0
phzF2	PA1904	879183	4.60769	0	0
phzG2	PA1905	880482	4.57217	0	0
PA3332	PA3332	882497	4.26089	7e-45	1.016e-42
fabH2	PA3333	882498	4.1468	1.3e-44	1.91e-42
lecB	PA3361	882528	3.89748	0	0
PA3331	PA3331	882496	3.87797	9.2018e-41	1.19173e-38
PA3334	PA3334	882499	3.86654	5.7e-44	8.254e-42
PA2066	PA2066	877703	3.86089	0	0
phzC2	PA1901	882061	3.8496	2.72e-43	3.7015e-41
PA3335	PA3335	882500	3.84343	2.93262e-38	3.55038e-36
PA3330	PA3330	882495	3.74203	1.4e-45	1.81e-43
rhlA	PA3479	878955	3.6879	0	0
phzM	PA4209	880514	3.64524	0	0
PA3661	PA3661	880574	3.58471	3.86243e-10	1.34437e-08
PA2067	PA2067	878262	3.43935	7.84607e-25	6.72227e-23
moaB1	PA3915	878990	3.37513	2.17254e-06	4.83956e-05
narK1	PA3877	878320	3.33664	2.66245e-08	8.28335e-07
PA1216	PA1216	878403	3.21151	8.03281e-11	3.10658e-09
PA1218	PA1218	878233	3.13269	7.67526e-14	3.88578e-12
PA1566	PA1566	883083	3.05629	8.7321e-11	3.35373e-09
PA1212	PA1212	882023	3.02703	5.91902e-08	1.74407e-06
PA3329	PA3329	882494	3.0206	0	0
PA1658	PA1658	879592	2.88887	3.32697e-19	2.31599e-17
PA5220	PA5220	882292	2.84021	2.59544e-33	2.83412e-31
hcpB	PA5267	879579	2.8283	3.49316e-19	2.40166e-17
PA1213	PA1213	882124	2.823	2.07277e-06	4.63585e-05
PA1657	PA1657	879559	2.78321	6.48275e-19	4.40273e-17
PA1220	PA1220	879715	2.77954	4.52747e-06	9.16853e-05
PA1217	PA1217	879659	2.77018	1.60596e-11	6.48086e-10
PA1668	PA1668	882100	2.74154	4.13397e-28	4.18583e-26
PA0132	PA0132	879350	2.73647	1.21558e-11	5.01951e-10
hcpC	PA0263	880866	2.72665	1.26989e-20	9.30527e-19
PA0122	PA0122	880611	2.71252	0	0
rhlB	PA3478	878954	2.71143	0	0
hcpA	PA1512	883081	2.70146	7.31559e-21	5.43207e-19
clpV1	PA0090	879553	2.69434	5.29192e-24	4.39862e-22
PA1221	PA1221	878373	2.68489	4.07805e-21	3.06901e-19
PA1869	PA1869	881955	2.64263	8.47078e-38	9.82787e-36
PA3328	PA3328	882493	2.63506	8.98761e-31	9.62539e-29
PA1664	PA1664	880635	2.62997	1.79828e-11	7.15331e-10
PA1665	PA1665	881944	2.59	3.32508e-10	1.20243e-08
PA1219	PA1219	880899	2.57791	9.80292e-07	2.35312e-05
PA1214	PA1214	882040	2.54155	3.32173e-06	7.06058e-05
PA1215	PA1215	882005	2.53688	5.55234e-07	1.41192e-05
lecA	PA2570	882335	2.52695	2.43659e-30	2.56026e-28
PA5219	PA5219	882291	2.47363	0	0
PA4133	PA4133	880051	2.45264	8.2156e-26	7.37946e-24
PA1669	PA1669	882077	2.40835	2.23482e-34	2.48914e-32
narI	PA3872	878884	2.38275	0.00232197	0.0203467
vgrG1	PA0091	879511	2.33354	2.20657e-16	1.35037e-14
narK2	PA3876	879781	2.33142	0.000920466	0.00937126
PA0089	PA0089	879573	2.3155	1.91948e-07	5.29188e-06
opmD	PA4208	880347	2.295	1.50532e-16	9.41926e-15
PA1659	PA1659	880734	2.29066	1.46748e-14	7.70981e-13
PA1667	PA1667	881962	2.27907	1.05919e-18	7.10676e-17
narG	PA3875	879780	2.26618	0.000519393	0.00585526
PA4141	PA4141	880096	2.23531	4.70971e-28	4.68363e-26
PA3327	PA3327	882492	2.21575	6.65256e-16	4.02697e-14
PA0563	PA0563	879219	2.15753	7.31984e-07	1.8128e-05
PA1666	PA1666	882020	2.14248	5.87715e-10	2.00796e-08
PA3871	PA3871	878883	2.13137	0.00736862	0.0480513
PA4131	PA4131	881848	2.10604	0	0
PA5266	PA5266	879578	2.08134	8.70398e-12	3.70019e-10
PA1663	PA1663	880608	2.04272	2.1029e-07	5.75102e-06
PA3336	PA3336	882501	2.03368	1.96831e-06	4.45591e-05
chiC	PA2300	878587	2.01191	1.8323e-17	1.20048e-15
hcp1	PA0085	879446	2.01112	3.38611e-10	1.2088e-08
PA0050	PA0050	878575	2.00621	5.78875e-20	4.0807e-18
PA0088	PA0088	879483	2.00099	0.000435269	0.00503953
PA0130	PA0130	880875	1.98491	7.71925e-16	4.62242e-14
PA4134	PA4134	880084	1.97051	6.08494e-23	4.84101e-21
PA3727	PA3727	880348	1.9655	4.65117e-20	3.36394e-18
ppkA	PA0074	879361	1.93176	3.50916e-27	3.3694e-25
PA0072	PA0072	879189	1.92528	4.14996e-12	1.81978e-10
PA1660	PA1660	880603	1.90153	5.17532e-20	3.69505e-18
gabP	gabP	880844	1.88946	4.97321e-12	2.14696e-10
PA0522	PA0522	882203	1.87649	0.0075152	0.0486087
stp1	PA1670	882277	1.85905	7.4009e-14	3.78125e-12
PA0131	PA0131	878383	1.85296	8.05504e-14	4.00523e-12
PA0101	PA0101	880786	1.84668	4.5692e-12	1.98796e-10
hcnB	PA2194	882182	1.84626	4.65108e-25	4.04717e-23
dadX	PA5302	878055	1.81893	2.93107e-05	0.000510098
PA1656	PA1656	882166	1.81218	3.27822e-15	1.80756e-13
PA3326	PA3326	882491	1.80251	9.95706e-15	5.33181e-13
pchG	PA4224	880082	1.78962	0.00444479	0.0336214
pchF	PA4225	880083	1.77165	7.28611e-06	0.000142875
hcnC	PA2195	882196	1.75866	2.93647e-12	1.30826e-10
PA1906	PA1906	881995	1.7571	1.65887e-09	5.59894e-08
PA0087	PA0087	879495	1.75406	0.00463865	0.0346747
cyoA	PA1317	881513	1.73858	3.72603e-08	1.11561e-06
PA1565	PA1565	879325	1.71565	1.10906e-14	5.88223e-13
oprD	PA0958	881970	1.70779	1.34578e-23	1.10215e-21
hcnA	PA2193	882197	1.67019	3.5233e-13	1.70619e-11
fpr	fpr	879913	1.65759	2.29365e-09	7.64872e-08
PA1211	PA1211	882007	1.6441	0.00110586	0.0109583
PA0100	PA0100	880727	1.64168	1.29218e-11	5.29129e-10
PA0099	PA0099	880737	1.60927	0.00032246	0.00400932
PA0094	PA0094	879595	1.59358	0.000191944	0.00264588
PA3520	PA3520	878877	1.58991	6.53865e-07	1.64026e-05
stk1	PA1671	883070	1.58502	8.55663e-15	4.62639e-13
rhlC	PA1130	877665	1.57782	2.44399e-15	1.3748e-13
PA0989	PA0989	878301	1.56748	0.000197232	0.00271173
pppA	PA0075	879341	1.56282	3.58282e-08	1.08439e-06
PA0076	PA0076	879335	1.54933	2.98559e-07	7.99362e-06
PA4317	PA4317	881547	1.54461	3.37444e-06	7.14535e-05
narH	PA3874	879783	1.54312	0.00443216	0.0335819
pscB	PA1715	879568	1.54246	0.000663699	0.00720495
pcoA	PA2065	877718	1.53065	4.34275e-11	1.71523e-09
PA1661	PA1661	880788	1.52912	4.0851e-10	1.41304e-08
PA0730	PA0730	877678	1.52215	2.53868e-09	8.41541e-08
cyoB	PA1318	881481	1.51535	0.000915102	0.0093337
lasB	PA3724	880368	1.50555	5.02439e-13	2.39153e-11
opdC	PA0162	879518	1.4618	3.87966e-21	2.9597e-19
PA3519	PA3519	878876	1.45359	0.00326887	0.0266979
adk	PA3686	879082	1.43957	9.43809e-16	5.53271e-14
PA0073	PA0073	878396	1.43552	4.08256e-06	8.38959e-05
PA4132	PA4132	880050	1.43221	2.03881e-16	1.26157e-14
PA1907	PA1907	879184	1.40372	0.000263925	0.00339446
PA4318	PA4318	881548	1.38398	0.000388339	0.0046014
PA1131	PA1131	878079	1.38325	3.9972e-13	1.919e-11
nosR	PA3391	879823	1.3805	0.00586815	0.0407478
dadA	PA5304	878057	1.37206	7.46858e-07	1.84038e-05
PA3574a	PA3574a	17373374	1.36644	0.000839624	0.0086912
rhlI	PA3476	878967	1.33664	7.93658e-16	4.702e-14
PA1914	PA1914	878271	1.33034	5.9188e-08	1.74407e-06
PA0165	PA0165	879418	1.32353	1.74234e-12	7.95336e-11
PA4650	PA4650	881294	1.31025	3.03333e-08	9.33293e-07
ladS	PA3974	878890	1.30807	4.32844e-25	3.8262e-23
PA3294	PA3294	882457	1.28691	3.55193e-10	1.25194e-08
pchA	PA4231	881821	1.28357	1.03707e-07	2.97704e-06
PA5303	PA5303	878056	1.2763	6.52226e-05	0.00104076
PA0277	PA0277	883050	1.27473	0.00140027	0.0131725
PA2331	PA2331	881926	1.27283	3.2903e-17	2.13066e-15
PA2788	PA2788	882783	1.27159	3.87098e-06	8.01393e-05
PA0093	PA0093	880654	1.25296	0.00433287	0.0330544
PA1639	PA1639	882995	1.24938	6.66623e-07	1.66476e-05
mexG	PA4205	880449	1.24009	1.19991e-12	5.6154e-11
PA2667	PA2667	882376	1.23018	1.63164e-06	3.75544e-05
PA0123	PA0123	877571	1.2243	5.39514e-17	3.41427e-15
PA2565	PA2565	882723	1.20797	2.76527e-06	5.96891e-05
qteE	PA2593	882299	1.20576	1.01538e-11	4.25161e-10
PA1662	PA1662	878010	1.19988	1.4063e-05	0.00026019
PA1791	PA1791	879958	1.19411	0.00471799	0.034986
PA4384	PA4384	881389	1.19372	1.24378e-09	4.22355e-08
PA0041	PA0041	878601	1.19155	1.87867e-09	6.3026e-08
PA2792	PA2792	882787	1.18896	8.38736e-05	0.00130838
PA3325	PA3325	882490	1.18646	2.0523e-12	9.29207e-11
PA1395	PA1395	879425	1.18335	0.000286313	0.00360742
atpB	PA5560	880089	1.18207	1.63041e-08	5.12979e-07
PA4130	PA4130	881847	1.17715	1.42182e-21	1.09974e-19
PA4487	PA4487	881218	1.16485	4.13993e-17	2.65003e-15
PA0082	PA0082	879402	1.16193	0.00656563	0.0444277
opdH	PA0755	882059	1.15589	0.00686729	0.0457946
PA4504	PA4504	881081	1.14422	1.15933e-10	4.42213e-09
lasA	PA1871	878260	1.1343	2.10668e-07	5.75102e-06
PA3486	PA3486	879939	1.1325	6.53971e-13	3.08641e-11
PA3734	PA3734	880327	1.12892	1.7793e-11	7.12872e-10
PA4620	PA4620	881160	1.1288	0.000288389	0.00362537
PA3021	PA3021	878769	1.12862	5.20993e-05	0.000855873
PA1521	PA1521	883114	1.12028	0.000336114	0.00414119
PA3515	PA3515	879992	1.11483	0.000117061	0.00174776
PA3488	PA3488	880041	1.10753	1.10788e-05	0.000209857
PA4142	PA4142	880112	1.10672	5.85783e-09	1.88568e-07
PA2274	PA2274	882293	1.10599	0.000888179	0.00913603
pchB	PA4230	881846	1.10537	0.00012555	0.00184738
PA5033	PA5033	881201	1.10523	7.81372e-05	0.00122232
PA4505	PA4505	881158	1.10076	2.15707e-12	9.68766e-11
icmF1	PA0077	879396	1.09818	0.000131199	0.00191383
PA3292	PA3292	882455	1.09751	1.29176e-10	4.89375e-09
PA3939	PA3939	878807	1.09295	1.90831e-06	4.33771e-05
PA5083	PA5083	880265	1.08968	1.42066e-05	0.000261975
PA0855	PA0855	882112	1.08844	0.000375536	0.00447828
PA3728	PA3728	880349	1.07583	7.31029e-08	2.13147e-06
PA3523	PA3523	879790	1.07133	0.000719994	0.00772571
PA0752	PA0752	881989	1.07018	0.00669014	0.0449968
PA1394	PA1394	877935	1.06759	0.000143746	0.00208469
PA1655	PA1655	882280	1.06502	1.40799e-06	3.2808e-05
hpcG	PA4127	880260	1.05811	1.2168e-11	5.01951e-10
rmlB	PA5161	879982	1.05089	2.08574e-18	1.38279e-16
mexI	PA4207	880346	1.04915	2.22539e-10	8.26212e-09
senC	PA0114	879388	1.0463	1.05103e-07	3.00164e-06
phzH	PA0051	878637	1.04165	1.11241e-06	2.64745e-05
PA2763a	PA2763a	17373368	1.03841	0.000171834	0.00241652
pelD	PA3061	880405	1.03599	2.70141e-05	0.000476081
pcoB	PA2064	877759	1.0334	0.00160666	0.0148629
PA3293	PA3293	882456	1.03314	7.79961e-08	2.26229e-06
pcrH	PA1707	879267	1.02716	9.26766e-05	0.00142574
PA1654	PA1654	881937	1.02387	1.53265e-12	7.05398e-11
PA1369	PA1369	879565	1.00834	0.000275417	0.00350984
PA2592	PA2592	878741	1.00715	3.64536e-07	9.62133e-06
ccoQ2	PA1555.1	9793391	1.00209	0.00116003	0.0113507
adhC	PA3629	880459	-1.00454	2.92617e-06	6.24363e-05
PA5137	PA5137	878022	-1.00503	1.99676e-06	4.502e-05
PA5026	PA5026	881228	-1.0079	0.000243596	0.00317702
PA2411	PA2411	879753	-1.01501	0.00388688	0.0303166
pvdD	PA2399	879750	-1.01883	2.15512e-08	6.74262e-07
PA0529	PA0529	882289	-1.02682	2.2416e-06	4.95376e-05
PA2004	PA2004	879959	-1.03131	6.16059e-07	1.55241e-05
PA3628	PA3628	880458	-1.03353	1.19364e-06	2.81669e-05
ercS	PA1992	880217	-1.03658	0.000348722	0.00424025
pvdO	PA2395	882188	-1.03809	0.000579687	0.00649553
xylZ	PA2516	880343	-1.04015	0.00119393	0.0116242
PA2812	PA2812	880277	-1.0415	5.45403e-07	1.39328e-05
gntR	PA2320	883124	-1.04663	0.000239846	0.00313546
amiC	PA3364	877798	-1.05193	2.67242e-05	0.000472467
lipC	PA4813	880125	-1.05228	5.70237e-10	1.96028e-08
cobU	PA1279	881425	-1.05789	0.00143999	0.0135005
PA3284	PA3284	882447	-1.06419	5.48835e-05	0.000893702
PA4882	PA4882	882512	-1.06524	1.44167e-10	5.42476e-09
aprA	PA1249	881248	-1.07023	0.000406146	0.00476174
PA3079	PA3079	882959	-1.07558	2.63046e-05	0.00046653
pncB1	PA4919	882212	-1.10637	8.80529e-06	0.000168511
PA5106	PA5106	880703	-1.11697	2.44131e-06	5.3108e-05
PA2026	PA2026	877995	-1.12502	1.28659e-08	4.07105e-07
PA3602	PA3602	880138	-1.12599	1.43138e-23	1.15527e-21
vreA	PA0674	879213	-1.1374	8.50122e-06	0.000163253
PA2665	PA2665	882374	-1.13749	0.000351596	0.0042566
PA3283	PA3283	882446	-1.15327	1.66523e-06	3.81632e-05
PA2811	PA2811	880412	-1.15678	2.31832e-14	1.20661e-12
amiE	PA3366	877816	-1.1644	5.17307e-12	2.21606e-10
PA5482	PA5482	877695	-1.16572	2.6103e-05	0.000464434
PA2136	PA2136	880253	-1.16934	0.000362451	0.00435959
glcE	PA5354	877711	-1.17243	4.72823e-05	0.000793118
pvdQ	PA2385	882260	-1.178	0.00528479	0.0376837
psrA	PA3006	879874	-1.18199	0.00363611	0.0288104
PA2166	PA2166	881051	-1.18566	1.23192e-06	2.89474e-05
pqqB	PA1986	880354	-1.20765	4.15428e-06	8.50558e-05
PA1978	PA1978	880879	-1.21302	0.000270586	0.00345617
PA2747	PA2747	882962	-1.21541	2.27571e-06	5.00925e-05
bdhA	PA2003	879996	-1.22231	3.75281e-08	1.11762e-06
PA0545	PA0545	878494	-1.23766	1.26677e-05	0.000236734
PA2402	PA2402	878257	-1.24336	7.32412e-07	1.8128e-05
PA2437	PA2437	882935	-1.30324	0.000112297	0.00169481
pvcD	PA2257	878068	-1.30562	0.0039858	0.030915
PA5096	PA5096	879515	-1.30902	1.03704e-13	5.11086e-12
PA3568	PA3568	878696	-1.33714	4.74489e-06	9.57401e-05
PA2055	PA2055	877830	-1.34592	0.00123003	0.0118924
lipA	PA2862	882662	-1.35154	1.89301e-07	5.24486e-06
pagL	PA4661	881344	-1.35937	3.35847e-27	3.28129e-25
PA3709	PA3709	880410	-1.36189	1.54516e-07	4.34595e-06
PA0678	PA0678	880707	-1.36602	0.00387577	0.0302723
PA4353	PA4353	881435	-1.38872	3.92791e-12	1.73607e-10
PA3973	PA3973	878595	-1.40087	0.00275381	0.023378
PA3232	PA3232	882393	-1.41221	1.4829e-05	0.000271654
pqqC	PA1987	879112	-1.4304	1.29121e-07	3.65012e-06
PA4918	PA4918	878464	-1.44295	1.18669e-15	6.81307e-14
pqqD	PA1988	879085	-1.45398	4.73171e-11	1.85569e-09
pqqH	PA1990	880121	-1.47051	1.82777e-07	5.08942e-06
PA2814	PA2814	882804	-1.47351	6.34051e-09	2.02933e-07
PA2845	PA2845	880001	-1.51147	0.00501332	0.036368
PA4354	PA4354	881441	-1.51938	3.10694e-13	1.51777e-11
PA3365	PA3365	877799	-1.5483	1.59884e-11	6.48086e-10
pvdJ	PA2400	878178	-1.57494	3.93685e-14	2.03003e-12
pvdL	PA2424	882838	-1.5776	5.41178e-07	1.38886e-05
pqqE	PA1989	880128	-1.58468	1.46161e-06	3.39154e-05
PA0683	PA0683	880821	-1.62128	0.00503446	0.036368
catA	PA2507	879147	-1.64692	0.00041577	0.00486433
PA1190	PA1190	880589	-1.65353	2.79673e-10	1.02467e-08
PA2758	PA2758	882947	-1.66929	4.89443e-27	4.61985e-25
lipH	PA2863	882663	-1.76202	1.29252e-06	3.02438e-05
PA3231	PA3231	882392	-1.80683	2.64136e-07	7.10616e-06
PA2813	PA2813	880278	-1.86132	9.84646e-25	8.30832e-23
PA4355	PA4355	881442	-1.99249	1.27329e-15	7.23567e-14
hutU	PA5100	880890	-1.99995	3.83e-42	5.07749e-40
PA1977	PA1977	878077	-2.04597	0.000786526	0.0082489
eraS	PA1979	880447	-2.07632	2.92351e-10	1.06412e-08
PA5097	PA5097	878367	-2.15371	5.45861e-27	5.0665e-25
PA1975	PA1975	877962	-2.23385	4.7006e-15	2.56644e-13
ercS'	PA1976	880111	-2.3448	1.01686e-21	7.9759e-20
hutH	PA5098	878368	-2.513	3.84868e-36	4.37414e-34
PA2491	PA2491	880416	-2.81452	0	0
PA5099	PA5099	880889	-2.89854	0	0
eraR	PA1980	880513	-3.1125	2.85074e-15	1.58758e-13
PA2759	PA2759	882718	-3.13985	0	0
PA1333	PA1333	879337	-3.15561	5.18561e-38	6.1444e-36
exaA	PA1982	880475	-3.19936	1.68352e-26	1.53697e-24
xenB	PA4356	881382	-3.35541	7.8e-44	1.0936e-41
exaB	PA1983	880387	-3.36709	3.34939e-10	1.2034e-08
PA1981	PA1981	880196	-3.38358	6.73116e-05	0.00107102
PA3230	PA3230	882391	-3.6227	0	0
PA2487	PA2487	882890	-3.74644	0	0
PA1743	PA1743	881953	-4.06253	0	0
PA1744	PA1744	881964	-4.24651	0	0
PA2485	PA2485	880511	-4.60548	0	0
PA1970	PA1970	880614	-4.81704	0	0
PA2486	PA2486	880512	-5.05154	0	0
PA1942	PA1942	881774	-6.34654	0	0
PA3229	PA3229	882400	-6.73489	0	0
PA4623	PA4623	881169	-6.82722	0	0
PA4881	PA4881	882511	-7.12367	2.22005e-38	2.74743e-36
oprN	PA2495	882885	-7.41794	0	0
mexF	PA2494	882884	-7.87384	0	0
mexE	PA2493	880212	-8.0645	0	0
